# Supplementary material for: Contribution to the knowledge of Galumnoidea (Acari, Oribatida) of Cuba
Source: Zookeys. 2015 Nov 18;(537):65–78. doi: 10.3897/zookeys.537.6644 (PMC4714047; doi:10.3897/zookeys.537.6644)
Supplement: XML Treatment for Pergalumna cubaensis [file zookeys.537.6644-treatment1.xml]

<!DOCTYPE tp:taxon-treatment
  PUBLIC "-//TaxonX//DTD Taxonomic Treatment Publishing DTD v0 20100105//EN" "tax-treatment-NSO.dtd">
<tp:taxon-treatment xmlns:tp="http://www.plazi.org/taxpub"><tp:treatment-meta><kwd-group><label>Taxon classification</label><kwd><named-content content-type="kingdom">Animalia</named-content></kwd><kwd><named-content content-type="order">Sarcoptiformes</named-content></kwd><kwd><named-content content-type="family">Galumnidae</named-content></kwd></kwd-group><mixed-citation publication-type="journal"><person-group><name><surname>Ermilov</surname><given-names>Sergey G.</given-names></name><name><surname>Tolstikov</surname><given-names>Andrei V.</given-names></name></person-group><article-title>Contribution to the knowledge of <tp:taxon-name><tp:taxon-name-part taxon-name-part-type="superfamily">Galumnoidea</tp:taxon-name-part></tp:taxon-name> (<tp:taxon-name><tp:taxon-name-part taxon-name-part-type="subclass">Acari</tp:taxon-name-part></tp:taxon-name>, <tp:taxon-name><tp:taxon-name-part taxon-name-part-type="order">Oribatida</tp:taxon-name-part></tp:taxon-name>) of Cuba</article-title><source>Zookeys</source><day>18</day><month>11</month><year>2015</year><volume>2015</volume><issue>537</issue><fpage>65</fpage><lpage>78</lpage><pub-id pub-id-type="doi">10.3897/zookeys.537.6644</pub-id></mixed-citation></tp:treatment-meta><tp:nomenclature><tp:taxon-name>
                        <tp:taxon-name-part taxon-name-part-type="genus">Pergalumna</tp:taxon-name-part>
                        <tp:taxon-name-part taxon-name-part-type="species">cubaensis</tp:taxon-name-part>
                        <object-id xmlns:xlink="http://www.w3.org/1999/xlink" content-type="zoobank" xlink:type="simple">http://zoobank.org/76C9BD7F-380A-43C5-8783-B4ADB318CF20</object-id>
                    </tp:taxon-name><tp:taxon-status xmlns:xlink="http://www.w3.org/1999/xlink" xlink:type="simple">sp. n.</tp:taxon-status><xref ref-type="fig" rid="F1">Figs 1–2</xref><xref ref-type="fig" rid="F2">, 3–4</xref><xref ref-type="fig" rid="F3">, 5–11</xref></tp:nomenclature><tp:treatment-sec sec-type="Diagnosis"><title>Diagnosis.</title><p>Body size: 962–1029 × 763–780. Prodorsum, epimeral region and antero-lateral parts of pteromorphs heavily granulated. Notogaster, anogenital region, pteromorphs and genital and anal plates striate. Rostral, lamellar, interlamellar and bothridial setae setiform, slightly barbed. Anterior notogastral margin well-developed. Three pairs of porose areas (<italic>Aa</italic>, <italic>A2</italic>, <italic>A3</italic>) rounded. Median pore and postanal porose area absent.</p></tp:treatment-sec><tp:treatment-sec sec-type="Description"><title>Description.</title><p><italic>Measurements</italic>. Body length: 1012 (holotype: female), 962, 1029 (two paratypes: female and male); notogaster width: 763 (holotype), 763, 780 (two paratypes).</p><p><italic>Integument</italic>. Body color black-brownish. Prodorsum, epimeral region and antero-lateral parts of pteromorphs heavily granulated; granules rounded or slightly elongated, their diameter or length up to 6. Notogaster, anogenital region, pteromorphs and genital and anal plates striate.</p><p><italic>Prodorsum</italic>. Rostrum broadly rounded. Lamellar (<italic>L</italic>) and sublamellar (<italic>S</italic>) lines distinct, parallel, curving backwards. Rostral (<italic>ro</italic>, 77–86) and lamellar (<italic>le</italic>, 53–65) setae thin, slightly barbed, directed antero-medially. Interlamellar setae (<italic>in</italic>, 86–90) setae setiform, indistinctly barbed, directed medially. Bothridial setae (<italic>bs</italic>, 110–123) setiform, slightly barbed, directed postero-laterad. Exobothridial setae and their alveoli absent. Porose areas <italic>Ad</italic> absent.</p><p><italic>Notogaster</italic>. Anterior notogastral margin well developed. Dorsophragmata (<italic>D</italic>) of medium size, elongated longitudinally. Notogastral setae represented by ten pairs of alveoli. Three pairs of porose areas (<italic>Aa</italic>, <italic>A2</italic>, <italic>A3</italic>) rounded, similar in diameter (20–24), with clear borders. Areas <italic>Aa</italic> located between setal alveoli <italic>la</italic> and <italic>lm</italic>, equal distanced from them. Median pore absent in male and females. All lyrifissures (<italic>ia</italic>, <italic>im</italic>, <italic>ip</italic>, <italic>ih</italic>, <italic>ips</italic>) distinct, <italic>im</italic> and opisthonotal gland openings (<italic>gla</italic>) located antero-laterally to <italic>A2</italic>.</p><p><italic>Gnathosoma</italic>. Morphology of subcapitulum, palps and chelicerae typical for <italic><tp:taxon-name><tp:taxon-name-part taxon-name-part-type="genus">Pergalumna</tp:taxon-name-part></tp:taxon-name></italic> (<xref ref-type="bibr" rid="B5">Engelbrecht 1972</xref>; <xref ref-type="bibr" rid="B8">Ermilov and Anichkin 2011</xref>; <xref ref-type="bibr" rid="B10">Ermilov et al. 2014</xref>a). Subcapitulum size: 200–205 × 196–200. Subcapitular setae setiform, slightly barbed, <italic>a</italic> (36–41) longer than <italic>m</italic> (28–32) and <italic>h</italic> (24–28); <italic>a</italic> thickest, <italic>h</italic> thinnest. Two pairs of adoral setae (<italic>or</italic><sub>1</sub>, <italic>or</italic><sub>2</sub>, 24–28) setiform, barbed. Palp length: 176. Axillary sacculi (<italic>sac</italic>) distinct. Chelicera length: 303. Cheliceral setae setiform, barbed, <italic>cha</italic> (106) longer than <italic>chb</italic> (61).</p><p><italic>Epimeral and lateral podosomal regions</italic>. Anterior tectum of epimere I smooth. Setal formula: 1–0–2–3. Setae thin, slightly barbed, <italic>1b</italic>, <italic>3b</italic>, <italic>3c</italic> and <italic>4c</italic> (41–49) longer than <italic>4a</italic> and <italic>4b</italic> (24–28) Pedotecta II trapezoid in ventral view. Discidia sharply triangular. Circumpedal carinae (<italic>cp</italic>) reaching insertions of <italic>3b</italic>.</p><p><italic>Anogenital region</italic>. Six pairs of genital (<italic>g</italic><sub>1</sub>, <italic>g</italic><sub>2</sub>, 36–45; <italic>g</italic><sub>3</sub>–<italic>g</italic><sub>6</sub>, 20–28), one pair of aggenital (<italic>ag</italic>, 20–28), two pairs of anal (<italic>an</italic><sub>1</sub>, <italic>an</italic><sub>2</sub>, 20–28) and three pairs of adanal (<italic>ad</italic><sub>1</sub>–<italic>ad</italic><sub>3</sub>, 20–28) setae thin, indistinctly barbed. Genital plates with two genital setae on anterior edge. Adanal lyrifissures (<italic>iad</italic>) located diagonally to anal plates. Distance <italic>ad</italic><sub>1</sub>–<italic>ad</italic><sub>2</sub> shorter than <italic>ad</italic><sub>2</sub>–<italic>ad</italic><sub>3</sub>. Setae <italic>ad</italic><sub>3 </sub>inserted laterally to <italic>iad.</italic> Postanal porose area absent.</p><p><italic>Legs</italic>. Morphology of leg segments, setae and solenidia typical for <italic><tp:taxon-name><tp:taxon-name-part taxon-name-part-type="genus">Pergalumna</tp:taxon-name-part></tp:taxon-name></italic> (see <xref ref-type="bibr" rid="B5">Engelbrecht 1972</xref>; <xref ref-type="bibr" rid="B8">Ermilov and Anichkin 2011</xref>; <xref ref-type="bibr" rid="B10">Ermilov et al. 2014</xref>a). Tridactylous, claws smooth. Formulas of leg setation and solenidia: I (1–4–3–4–20) [1–2–2], II (1–4–3–4–15) [1–1–2], III (1–2–1–3–15) [1–1–0], IV (1–2–2–3–12) [0–1–0]; homology of setae and solenidia indicated in Table <xref ref-type="table" rid="T1">1</xref>. Solenidion φ of tibiae IV inserted dorsally at about 2/3 length of segment.</p><fig id="F1" position="float" orientation="portrait"><label>Figures 1–2.</label><caption><p><italic><tp:taxon-name><tp:taxon-name-part taxon-name-part-type="genus">Pergalumna</tp:taxon-name-part> <tp:taxon-name-part taxon-name-part-type="species">cubaensis</tp:taxon-name-part></tp:taxon-name></italic> sp. n., adult: <bold>1</bold> dorsal view (striae and granules are shown partially) <bold>2</bold> anterior part of body, lateral view (gnathosoma and leg I not illustrated, striae and granules are shown partially). Scale bar 200 µm.</p></caption><graphic xmlns:xlink="http://www.w3.org/1999/xlink" xlink:href="zookeys-537-065-g001.jpg" position="float" orientation="portrait" xlink:type="simple" id="oo_65444.jpg"/></fig><fig id="F2" position="float" orientation="portrait"><label>Figures 3–4.</label><caption><p><italic><tp:taxon-name><tp:taxon-name-part taxon-name-part-type="genus">Pergalumna</tp:taxon-name-part> <tp:taxon-name-part taxon-name-part-type="species">cubaensis</tp:taxon-name-part></tp:taxon-name></italic> sp. n., adult: <bold>3</bold> ventral view (gnathosoma and legs not illustrated, striae and granules are shown partially) <bold>4</bold> posterior view. Scale bar 200 µm.</p></caption><graphic xmlns:xlink="http://www.w3.org/1999/xlink" xlink:href="zookeys-537-065-g002.jpg" position="float" orientation="portrait" xlink:type="simple" id="oo_65445.jpg"/></fig><fig id="F3" position="float" orientation="portrait"><label>Figures 5–11.</label><caption><p><italic><tp:taxon-name><tp:taxon-name-part taxon-name-part-type="genus">Pergalumna</tp:taxon-name-part> <tp:taxon-name-part taxon-name-part-type="species">cubaensis</tp:taxon-name-part></tp:taxon-name></italic> sp. n., adult: <bold>5</bold> rostrum, frontal view (granules are shown partially) <bold>6</bold> interlamellar seta and part of sejugal region <bold>7</bold> bothridial seta <bold>8</bold> subcapitulum (in dissected specimen), ventral view <bold>9</bold> right genital plate and part of epimeral and aggenital regions (granules are shown partially) <bold>10</bold> right anal plate and part of adanal region <bold>11</bold> tibia of leg IV, left, antiaxial view. Scale bars 100 µm (<bold>5, 6, 8–11</bold>), 50 µm (<bold>7</bold>).</p></caption><graphic xmlns:xlink="http://www.w3.org/1999/xlink" xlink:href="zookeys-537-065-g003.jpg" position="float" orientation="portrait" xlink:type="simple" id="oo_65446.jpg"/></fig><table-wrap id="T1" position="float" orientation="portrait"><label>Table 1.</label><caption><p>Leg setation and solenidia of adult <italic><tp:taxon-name><tp:taxon-name-part taxon-name-part-type="genus">Pergalumna</tp:taxon-name-part> <tp:taxon-name-part taxon-name-part-type="species">cubaensis</tp:taxon-name-part></tp:taxon-name></italic> sp. n. (same data for <italic><tp:taxon-name><tp:taxon-name-part taxon-name-part-type="genus">Allogalumna</tp:taxon-name-part> <tp:taxon-name-part taxon-name-part-type="species">cubana</tp:taxon-name-part></tp:taxon-name></italic> Balogh &amp; Mahunka, 1979).</p></caption><table id="TID0E56AE" rules="all"><tbody><tr><th rowspan="1" colspan="1">Leg</th><th rowspan="1" colspan="1">Tr</th><th rowspan="1" colspan="1">Fe</th><th rowspan="1" colspan="1">Ge</th><th rowspan="1" colspan="1">Ti</th><th rowspan="1" colspan="1">Ta</th></tr><tr><td rowspan="1" colspan="1">I</td><td rowspan="1" colspan="1"><italic>v</italic>’</td><td rowspan="1" colspan="1"><italic>d</italic>, (<italic>l</italic>), <italic>bv</italic>’’</td><td rowspan="1" colspan="1">(<italic>l</italic>), <italic>v</italic>’, σ</td><td rowspan="1" colspan="1">(<italic>l</italic>), (<italic>v</italic>), φ<sub>1</sub>, φ<sub>2</sub></td><td rowspan="1" colspan="1">(<italic>ft</italic>), (<italic>tc</italic>), (<italic>it</italic>), (<italic>p</italic>), (<italic>u</italic>), (<italic>a</italic>), <italic>s</italic>, (<italic>pv</italic>), <italic>v</italic>’, (<italic>pl</italic>), <italic>l</italic>’’, ε, ω<sub>1</sub>, ω<sub>2</sub></td></tr><tr><td rowspan="1" colspan="1">II</td><td rowspan="1" colspan="1"><italic>v</italic>’</td><td rowspan="1" colspan="1"><italic>d</italic>, (<italic>l</italic>), <italic>bv</italic>’’</td><td rowspan="1" colspan="1">(<italic>l</italic>), <italic>v</italic>’, σ</td><td rowspan="1" colspan="1">(<italic>l</italic>), (<italic>v</italic>), φ</td><td rowspan="1" colspan="1">(<italic>ft</italic>), (<italic>tc</italic>), (<italic>it</italic>), (<italic>p</italic>), (<italic>u</italic>), (<italic>a</italic>), <italic>s</italic>, (<italic>pv</italic>), ω<sub>1</sub>, ω<sub>2</sub></td></tr><tr><td rowspan="1" colspan="1">III</td><td rowspan="1" colspan="1"><italic>v</italic>’</td><td rowspan="1" colspan="1"><italic>d</italic>, <italic>ev</italic>’</td><td rowspan="1" colspan="1"><italic>l</italic>’, σ</td><td rowspan="1" colspan="1"><italic>l</italic>’, (<italic>v</italic>), φ</td><td rowspan="1" colspan="1">(<italic>ft</italic>), (<italic>tc</italic>), (<italic>it</italic>), (<italic>p</italic>), (<italic>u</italic>), (<italic>a</italic>), <italic>s</italic>, (<italic>pv</italic>)</td></tr><tr><td rowspan="1" colspan="1">IV</td><td rowspan="1" colspan="1"><italic>v</italic>’</td><td rowspan="1" colspan="1"><italic>d</italic>, <italic>ev</italic>’</td><td rowspan="1" colspan="1"><italic>d</italic>, <italic>l</italic>’</td><td rowspan="1" colspan="1"><italic>l</italic>’, (<italic>v</italic>), φ</td><td rowspan="1" colspan="1"><italic>ft</italic>’’, (<italic>tc</italic>), (<italic>p</italic>), (<italic>u</italic>), (<italic>a</italic>), <italic>s</italic>, (<italic>pv</italic>)</td></tr></tbody></table><table-wrap-foot><fn><p>Note: Roman letters refer to normal setae, Greek letters to solenidia (except ε = famulus). Single prime (‘) marks setae on the anterior and double prime (“) setae on the posterior side of a given leg segment. Parentheses refer to a pair of setae. Tr – trochanter, Fe – femur, Ge – genu, Ti – Tibia, Ta – tarsus.</p></fn></table-wrap-foot></table-wrap></tp:treatment-sec><tp:treatment-sec sec-type="material"><title>Material examined.</title><p>Locality Cuba 1: holotype (female) and two paratypes (female and male).</p></tp:treatment-sec><tp:treatment-sec sec-type="Type deposition"><title>Type deposition.</title><p>The holotype is deposited in the collection of the Senckenberg Museum, Görlitz, Germany; two paratypes are in the collection of the Tyumen State University Museum of Zoology, Tyumen, Russia.</p></tp:treatment-sec><tp:treatment-sec sec-type="Etymology"><title>Etymology.</title><p>The specific name <italic>cubaensis</italic> refers to the country of origin, Cuba.</p></tp:treatment-sec><tp:treatment-sec sec-type="Remarks"><title>Remarks.</title><p><italic><tp:taxon-name><tp:taxon-name-part taxon-name-part-type="genus">Pergalumna</tp:taxon-name-part> <tp:taxon-name-part taxon-name-part-type="species">cubaensis</tp:taxon-name-part></tp:taxon-name></italic> sp. n. is morphologically most similar to <italic><tp:taxon-name><tp:taxon-name-part taxon-name-part-type="genus">Pergalumna</tp:taxon-name-part> <tp:taxon-name-part taxon-name-part-type="species">decorata</tp:taxon-name-part></tp:taxon-name></italic> Balogh &amp; Mahunka, 1977 from the Neotropical region (see <xref ref-type="bibr" rid="B3">Balogh and Mahunka 1977</xref>) in having a rounded rostrum, a striate notogaster, an anterior margin of notogaster, three pairs of rounded porose areas on the notogaster, and setiform bothridial setae. However, the new species differs from the latter by the larger body size (962–1029 × 763–780 <italic>vs.</italic> 637–653 × 469–494 in <italic><tp:taxon-name><tp:taxon-name-part taxon-name-part-type="genus">Pergalumna</tp:taxon-name-part> <tp:taxon-name-part taxon-name-part-type="species">decorata</tp:taxon-name-part></tp:taxon-name></italic>), a heavily granulated prodorsum (<italic>vs.</italic> striate in <italic><tp:taxon-name><tp:taxon-name-part taxon-name-part-type="genus">Pergalumna</tp:taxon-name-part> <tp:taxon-name-part taxon-name-part-type="species">decorata</tp:taxon-name-part></tp:taxon-name></italic>), and the interlamellar setae being of medium size (<italic>vs.</italic> minute in <italic><tp:taxon-name><tp:taxon-name-part taxon-name-part-type="genus">Pergalumna</tp:taxon-name-part> <tp:taxon-name-part taxon-name-part-type="species">decorata</tp:taxon-name-part></tp:taxon-name></italic>).</p></tp:treatment-sec><ref-list><ref id="B5"><mixed-citation xmlns:xlink="http://www.w3.org/1999/xlink" xlink:type="simple"><person-group><name name-style="western"><surname>Engelbrecht</surname><given-names>CM</given-names></name></person-group> (<year>1972</year>) <article-title>Galumnids from South Africa (<tp:taxon-name><tp:taxon-name-part taxon-name-part-type="family">Galumnidae</tp:taxon-name-part></tp:taxon-name>, <tp:taxon-name><tp:taxon-name-part taxon-name-part-type="order">Oribatei</tp:taxon-name-part></tp:taxon-name>).</article-title> <source>Acarologia</source> <volume>14</volume>(<issue>1</issue>): <fpage>109</fpage>–<lpage>140</lpage>. </mixed-citation></ref><ref id="B8"><mixed-citation xmlns:xlink="http://www.w3.org/1999/xlink" xlink:type="simple"><person-group><name name-style="western"><surname>Ermilov</surname><given-names>SG</given-names></name><name name-style="western"><surname>Anichkin</surname><given-names>AE</given-names></name></person-group> (<year>2011</year>) <article-title>New oribatid mites of the genera <italic><tp:taxon-name><tp:taxon-name-part taxon-name-part-type="genus">Pergalumna</tp:taxon-name-part></tp:taxon-name></italic> and <italic><tp:taxon-name><tp:taxon-name-part taxon-name-part-type="genus">Galumnella</tp:taxon-name-part></tp:taxon-name></italic> (<tp:taxon-name><tp:taxon-name-part taxon-name-part-type="subclass">Acari</tp:taxon-name-part></tp:taxon-name>, <tp:taxon-name><tp:taxon-name-part taxon-name-part-type="order">Oribatida</tp:taxon-name-part></tp:taxon-name>, <tp:taxon-name><tp:taxon-name-part taxon-name-part-type="superfamily">Galumnoidea</tp:taxon-name-part></tp:taxon-name>) from Vietnam.</article-title> <source><tp:taxon-name><tp:taxon-name-part taxon-name-part-type="subclass">Acarina</tp:taxon-name-part></tp:taxon-name></source> <volume>19</volume>(<issue>2</issue>): <fpage>242</fpage>–<lpage>251</lpage>. </mixed-citation></ref><ref id="B10"><mixed-citation xmlns:xlink="http://www.w3.org/1999/xlink" xlink:type="simple"><person-group><name name-style="western"><surname>Ermilov</surname><given-names>SG</given-names></name><name name-style="western"><surname>Tolstikov</surname><given-names>AV</given-names></name><name name-style="western"><surname>Salavatulin</surname><given-names>VM</given-names></name></person-group> (<year>2014</year>) <article-title>Supplementary description of two galumnid mites, <italic><tp:taxon-name><tp:taxon-name-part taxon-name-part-type="genus">Pergalumna</tp:taxon-name-part> <tp:taxon-name-part taxon-name-part-type="species">tsavoensis</tp:taxon-name-part></tp:taxon-name></italic> and <italic><tp:taxon-name><tp:taxon-name-part taxon-name-part-type="genus">P.</tp:taxon-name-part> <tp:taxon-name-part taxon-name-part-type="species">bifissurata</tp:taxon-name-part></tp:taxon-name></italic> (<tp:taxon-name><tp:taxon-name-part taxon-name-part-type="subclass">Acari</tp:taxon-name-part></tp:taxon-name>, <tp:taxon-name><tp:taxon-name-part taxon-name-part-type="order">Oribatida</tp:taxon-name-part></tp:taxon-name>, <tp:taxon-name><tp:taxon-name-part taxon-name-part-type="family">Galumnidae</tp:taxon-name-part></tp:taxon-name>).</article-title> <source><tp:taxon-name><tp:taxon-name-part taxon-name-part-type="subclass">Acarina</tp:taxon-name-part></tp:taxon-name></source> <volume>22</volume>(<issue>2</issue>): <fpage>63</fpage>–<lpage>70</lpage>. </mixed-citation></ref><ref id="B3"><mixed-citation xmlns:xlink="http://www.w3.org/1999/xlink" xlink:type="simple"><person-group><name name-style="western"><surname>Balogh</surname><given-names>J</given-names></name><name name-style="western"><surname>Mahunka</surname><given-names>S</given-names></name></person-group> (<year>1977</year>) <article-title>New data to the knowledge of the oribatid fauna of Neogaea (<tp:taxon-name><tp:taxon-name-part taxon-name-part-type="subclass">Acari</tp:taxon-name-part></tp:taxon-name>). I.</article-title> <source>Acta Zoologica Academiae Scientiarum Hungaricae</source> <volume>23</volume>(<issue>1–2</issue>): <fpage>1</fpage>–<lpage>28</lpage>. </mixed-citation></ref></ref-list></tp:taxon-treatment>
