# Supplementary material for: Contribution to the knowledge of Galumnoidea (Acari, Oribatida) of Cuba
Source: Zookeys. 2015 Nov 18;(537):65–78. doi: 10.3897/zookeys.537.6644 (PMC4714047; doi:10.3897/zookeys.537.6644)
Supplement: XML Treatment for Allogalumna cubana [file zookeys.537.6644-treatment2.xml]

<!DOCTYPE tp:taxon-treatment
  PUBLIC "-//TaxonX//DTD Taxonomic Treatment Publishing DTD v0 20100105//EN" "tax-treatment-NSO.dtd">
<tp:taxon-treatment xmlns:tp="http://www.plazi.org/taxpub"><tp:treatment-meta><kwd-group><label>Taxon classification</label><kwd><named-content content-type="kingdom">Animalia</named-content></kwd><kwd><named-content content-type="order">Sarcoptiformes</named-content></kwd><kwd><named-content content-type="family">Galumnidae</named-content></kwd></kwd-group><mixed-citation publication-type="journal"><person-group><name><surname>Ermilov</surname><given-names>Sergey G.</given-names></name><name><surname>Tolstikov</surname><given-names>Andrei V.</given-names></name></person-group><article-title>Contribution to the knowledge of <tp:taxon-name><tp:taxon-name-part taxon-name-part-type="superfamily">Galumnoidea</tp:taxon-name-part></tp:taxon-name> (<tp:taxon-name><tp:taxon-name-part taxon-name-part-type="subclass">Acari</tp:taxon-name-part></tp:taxon-name>, <tp:taxon-name><tp:taxon-name-part taxon-name-part-type="order">Oribatida</tp:taxon-name-part></tp:taxon-name>) of Cuba</article-title><source>Zookeys</source><day>18</day><month>11</month><year>2015</year><volume>2015</volume><issue>537</issue><fpage>65</fpage><lpage>78</lpage><pub-id pub-id-type="doi">10.3897/zookeys.537.6644</pub-id></mixed-citation></tp:treatment-meta><tp:nomenclature><tp:taxon-name>
                        <tp:taxon-name-part taxon-name-part-type="genus">Allogalumna</tp:taxon-name-part>
                        <tp:taxon-name-part taxon-name-part-type="species">cubana</tp:taxon-name-part>
                    </tp:taxon-name><tp:taxon-authority>Balogh &amp; Mahunka, 1979</tp:taxon-authority><xref ref-type="fig" rid="F4">Figs 12–13</xref><xref ref-type="fig" rid="F5">, 14–15</xref><xref ref-type="fig" rid="F6">, 16–23</xref><!--PageBreak--><!--PageBreak--><!--PageBreak--><!--PageBreak--><!--PageBreak--></tp:nomenclature><tp:treatment-sec sec-type="Supplementary description"><title>Supplementary description.</title><p><italic>Measurements</italic>. Body length: 332–348 (12 specimens: six females and six males); notogaster width: 232–249 (12 specimens). Without sexual dimorphism.</p><p><italic>Integument</italic>. Body color brown to light brown. Body surface punctate (visible under high magnification, ×1000).</p><p><italic>Prodorsum</italic>. Rostrum broadly rounded. Sublamellar lines distinct, curving backwards. Rostral (12–16) and lamellar (6–8) setae thin, smooth, directed antero-medially. Interlamellar setae minute (2). Bothridial setae (65–73) with elongated, unilaterally dilated and sparsely ciliated head, directed postero-laterad. Exobothridial setae and their <!--PageBreak--><!--PageBreak--><!--PageBreak--><!--PageBreak-->alveoli absent. Porose areas <italic>Ad</italic> oval, transversally oriented (8 × 4), usually visible only in dissected specimens.</p><p><italic>Notogaster</italic>. Anterior notogastral margin not developed. Dorsophragmata of medium size, elongated longitudinally. Notogastral setae represented by 10 pairs of alveoli. Four pairs of porose areas without clear borders: <italic>Aa</italic> oval, slightly transversally oriented (32–41 × 20), but it seems round in dorsal view; <italic>A1</italic> rounded (12–16); <italic>A2</italic> (16–20 × 10–12) and <italic>A3</italic> (16–24 × 12–16) oval. Areas <italic>Aa</italic> located antero-medially to <italic>la</italic>. Often small additional porose parts (<italic>Aad</italic>; one to three represented by five to nine heavily pores) present nearly of <italic>Aa</italic>, but they visible only high magnification (Fig. <xref ref-type="fig" rid="F6">19</xref>). Median pore absent in males and females. All lyrifissures distinct, <italic>im</italic> located between <italic>lm</italic> and <italic>A1</italic>. Opisthonotal gland openings located laterally to <italic>A1</italic>.</p><p><italic>Gnathosoma</italic>. Morphology of subcapitulum, palps and chelicerae similar to <italic><tp:taxon-name><tp:taxon-name-part taxon-name-part-type="genus">Pergalumna</tp:taxon-name-part> <tp:taxon-name-part taxon-name-part-type="species">cubaensis</tp:taxon-name-part></tp:taxon-name></italic> sp. n. Subcapitulum size: 86–90 × 82–86. Subcapitular setae setiform, slightly barbed, <italic>a</italic> (14–16) longer than <italic>m</italic> (10–12) and <italic>h</italic> (8); <italic>a</italic> thickest, <italic>h</italic> thinnest. Two pairs of adoral setae (8) setiform, barbed. Palp length: 69. Axillary sacculi distinct. Chelicera length: 127. Cheliceral setae setiform, barbed, <italic>cha</italic> (32) longer than <italic>chb</italic> (20).</p><p><italic>Epimeral and lateral podosomal regions</italic>. Anterior tectum of epimere I smooth. Setal formula: 1–0–1–2. Setae thin, smooth, <italic>1a</italic>, <italic>3b</italic> and <italic>4a</italic> (10) longer than <italic>4b</italic> (6) Pedotecta II rectangular, rounded distally in ventral view. Discidia sharply triangular. Circumpedal carinae clearly not reaching insertions of <italic>3b</italic>.</p><p><italic>Anogenital region</italic>. Six pairs of genital (<italic>g</italic><sub>1</sub>, <italic>g</italic><sub>2</sub>, 10; <italic>g</italic><sub>3</sub>–<italic>g</italic><sub>6</sub>, 6), one pair of aggenital (4), two pairs of anal (4) and three pairs of adanal (4) setae thin, smooth. Genital plates with two genital setae on anterior edge. Adanal lyrifissures located parallel to anal plates. Distance <italic>ad</italic><sub>1</sub>–<italic>ad</italic><sub>2</sub> shorter than <italic>ad</italic><sub>2</sub>–<italic>ad</italic><sub>3</sub>. Setae <italic>ad</italic><sub>3 </sub>inserted laterally to <italic>iad.</italic> Postanal porose area oval, transversally oriented (12–16 × 6–10).</p><p><italic>Legs</italic>. Morphology of leg segments, setae and solenidia, formulas of leg setation and solenidia similar to <italic><tp:taxon-name><tp:taxon-name-part taxon-name-part-type="genus">Pergalumna</tp:taxon-name-part> <tp:taxon-name-part taxon-name-part-type="species">cubaensis</tp:taxon-name-part></tp:taxon-name></italic> sp. n. (Table <xref ref-type="table" rid="T1">1</xref>), but solenidion φ of tibiae IV inserted dorsally at about 1/3 length of segment, directed backwards in basal part.</p><fig id="F4" position="float" orientation="portrait"><label>Figures 12–13.</label><caption><p><italic><tp:taxon-name><tp:taxon-name-part taxon-name-part-type="genus">Allogalumna</tp:taxon-name-part> <tp:taxon-name-part taxon-name-part-type="species">cubana</tp:taxon-name-part></tp:taxon-name></italic> Balogh &amp; Mahunka, 1979, adult: <bold>12</bold> dorsal view (microfoveolae are shown partially) <bold>13</bold> anterior part of body, lateral view (gnathosoma and leg I not illustrated). Scale bar 100 µm.</p></caption><graphic xmlns:xlink="http://www.w3.org/1999/xlink" xlink:href="zookeys-537-065-g004.jpg" position="float" orientation="portrait" xlink:type="simple" id="oo_65447.jpg"/></fig><fig id="F5" position="float" orientation="portrait"><label>Figures 14–15.</label><caption><p><italic><tp:taxon-name><tp:taxon-name-part taxon-name-part-type="genus">Allogalumna</tp:taxon-name-part> <tp:taxon-name-part taxon-name-part-type="species">cubana</tp:taxon-name-part></tp:taxon-name></italic> Balogh &amp; Mahunka, 1979, adult: <bold>14</bold> ventral view (gnathosoma and legs not illustrated) <bold>15</bold> posterior view. Scale bar 100 µm.</p></caption><graphic xmlns:xlink="http://www.w3.org/1999/xlink" xlink:href="zookeys-537-065-g005.jpg" position="float" orientation="portrait" xlink:type="simple" id="oo_65448.jpg"/></fig><fig id="F6" position="float" orientation="portrait"><label>Figures 16–23.</label><caption><p><italic><tp:taxon-name><tp:taxon-name-part taxon-name-part-type="genus">Allogalumna</tp:taxon-name-part> <tp:taxon-name-part taxon-name-part-type="species">cubana</tp:taxon-name-part></tp:taxon-name></italic> Balogh &amp; Mahunka, 1979, adult: <bold>16</bold> rostrum, frontal view <bold>17</bold> interlamellar seta and part of sejugal region <bold>18</bold> bothridial seta <bold>19</bold> left setal alveolus <italic>c</italic> and porose area <italic>Aa</italic> with additional areas <bold>20</bold> subcapitulum (in dissected specimen), ventral view (microfoveolae are shown partially) <bold>21</bold> right genital plate and part of epimeral and aggenital regions (microfoveolae are shown partially) <bold>22</bold> left anal plate and part of adanal region (microfoveolae are shown partially) <bold>23</bold> tibia of leg IV, left, antiaxial view. Scale bars 20 µm.</p></caption><graphic xmlns:xlink="http://www.w3.org/1999/xlink" xlink:href="zookeys-537-065-g006.jpg" position="float" orientation="portrait" xlink:type="simple" id="oo_65449.jpg"/></fig></tp:treatment-sec><tp:treatment-sec sec-type="material"><title>Material examined.</title><p>Locality Cuba 2: 12 specimens (six females and six males).</p></tp:treatment-sec><tp:treatment-sec sec-type="Remarks"><title>Remarks.</title><p>The Cuban specimens of <italic><tp:taxon-name><tp:taxon-name-part taxon-name-part-type="genus">Allogalumna</tp:taxon-name-part> <tp:taxon-name-part taxon-name-part-type="species">cubana</tp:taxon-name-part></tp:taxon-name></italic> from Balogh and Mahunka’s description (<xref ref-type="bibr" rid="B4">1979</xref>) and our specimens are identical morphologically. Hence, based on these data, the main characters of <italic><tp:taxon-name><tp:taxon-name-part taxon-name-part-type="genus">Allogalumna</tp:taxon-name-part> <tp:taxon-name-part taxon-name-part-type="species">cubana</tp:taxon-name-part></tp:taxon-name></italic> are: small body size (328–348 × 232–251); body surface indistinctly punctate; rostrum rounded; rostral setae longer than lamellar setae, all thin, smooth; interlamellar setae minute; bothridial setae with elongated, unilaterally dilated and sparsely ciliated head; anterior notogastral margin not developed; four pairs of oval/rounded porose areas, <italic>Aa</italic> slightly transversally oriented; median pore absent; epimeral and anogenital setae thin, smooth; setae <italic>ad</italic><sub>3 </sub>inserted laterally to <italic>iad</italic>; postanal porose area present; tridactylous.</p><!--PageBreak--></tp:treatment-sec><tp:treatment-sec><!--Section generated to contain objects referenced in tp:taxon-treatment.--><table-wrap id="T1" position="float" orientation="portrait"><label>Table 1.</label><caption><p>Leg setation and solenidia of adult <italic><tp:taxon-name><tp:taxon-name-part taxon-name-part-type="genus">Pergalumna</tp:taxon-name-part> <tp:taxon-name-part taxon-name-part-type="species">cubaensis</tp:taxon-name-part></tp:taxon-name></italic> sp. n. (same data for <italic><tp:taxon-name><tp:taxon-name-part taxon-name-part-type="genus">Allogalumna</tp:taxon-name-part> <tp:taxon-name-part taxon-name-part-type="species">cubana</tp:taxon-name-part></tp:taxon-name></italic> Balogh &amp; Mahunka, 1979).</p></caption><table id="TID0E56AE" rules="all"><tbody><tr><th rowspan="1" colspan="1">Leg</th><th rowspan="1" colspan="1">Tr</th><th rowspan="1" colspan="1">Fe</th><th rowspan="1" colspan="1">Ge</th><th rowspan="1" colspan="1">Ti</th><th rowspan="1" colspan="1">Ta</th></tr><tr><td rowspan="1" colspan="1">I</td><td rowspan="1" colspan="1"><italic>v</italic>’</td><td rowspan="1" colspan="1"><italic>d</italic>, (<italic>l</italic>), <italic>bv</italic>’’</td><td rowspan="1" colspan="1">(<italic>l</italic>), <italic>v</italic>’, σ</td><td rowspan="1" colspan="1">(<italic>l</italic>), (<italic>v</italic>), φ<sub>1</sub>, φ<sub>2</sub></td><td rowspan="1" colspan="1">(<italic>ft</italic>), (<italic>tc</italic>), (<italic>it</italic>), (<italic>p</italic>), (<italic>u</italic>), (<italic>a</italic>), <italic>s</italic>, (<italic>pv</italic>), <italic>v</italic>’, (<italic>pl</italic>), <italic>l</italic>’’, ε, ω<sub>1</sub>, ω<sub>2</sub></td></tr><tr><td rowspan="1" colspan="1">II</td><td rowspan="1" colspan="1"><italic>v</italic>’</td><td rowspan="1" colspan="1"><italic>d</italic>, (<italic>l</italic>), <italic>bv</italic>’’</td><td rowspan="1" colspan="1">(<italic>l</italic>), <italic>v</italic>’, σ</td><td rowspan="1" colspan="1">(<italic>l</italic>), (<italic>v</italic>), φ</td><td rowspan="1" colspan="1">(<italic>ft</italic>), (<italic>tc</italic>), (<italic>it</italic>), (<italic>p</italic>), (<italic>u</italic>), (<italic>a</italic>), <italic>s</italic>, (<italic>pv</italic>), ω<sub>1</sub>, ω<sub>2</sub></td></tr><tr><td rowspan="1" colspan="1">III</td><td rowspan="1" colspan="1"><italic>v</italic>’</td><td rowspan="1" colspan="1"><italic>d</italic>, <italic>ev</italic>’</td><td rowspan="1" colspan="1"><italic>l</italic>’, σ</td><td rowspan="1" colspan="1"><italic>l</italic>’, (<italic>v</italic>), φ</td><td rowspan="1" colspan="1">(<italic>ft</italic>), (<italic>tc</italic>), (<italic>it</italic>), (<italic>p</italic>), (<italic>u</italic>), (<italic>a</italic>), <italic>s</italic>, (<italic>pv</italic>)</td></tr><tr><td rowspan="1" colspan="1">IV</td><td rowspan="1" colspan="1"><italic>v</italic>’</td><td rowspan="1" colspan="1"><italic>d</italic>, <italic>ev</italic>’</td><td rowspan="1" colspan="1"><italic>d</italic>, <italic>l</italic>’</td><td rowspan="1" colspan="1"><italic>l</italic>’, (<italic>v</italic>), φ</td><td rowspan="1" colspan="1"><italic>ft</italic>’’, (<italic>tc</italic>), (<italic>p</italic>), (<italic>u</italic>), (<italic>a</italic>), <italic>s</italic>, (<italic>pv</italic>)</td></tr></tbody></table><table-wrap-foot><fn><p>Note: Roman letters refer to normal setae, Greek letters to solenidia (except ε = famulus). Single prime (‘) marks setae on the anterior and double prime (“) setae on the posterior side of a given leg segment. Parentheses refer to a pair of setae. Tr – trochanter, Fe – femur, Ge – genu, Ti – Tibia, Ta – tarsus.</p></fn></table-wrap-foot></table-wrap></tp:treatment-sec><ref-list><ref id="B4"><mixed-citation xmlns:xlink="http://www.w3.org/1999/xlink" xlink:type="simple"><person-group><name name-style="western"><surname>Balogh</surname><given-names>J</given-names></name><name name-style="western"><surname>Mahunka</surname><given-names>S</given-names></name></person-group> (<year>1979</year>) <article-title>New data to the knowledge of the oribatid fauna of the Neogaea (<tp:taxon-name><tp:taxon-name-part taxon-name-part-type="subclass">Acari</tp:taxon-name-part></tp:taxon-name>). IV.</article-title> <source>Acta Zoologica Academiae Scientiarum Hungaricae</source> <volume>25</volume>(<issue>1–2</issue>): <fpage>35</fpage>–<lpage>60</lpage>. </mixed-citation></ref></ref-list></tp:taxon-treatment>
